# Supplementary material for: Isolation, Structure Determination of Sesquiterpenes from Neurolaena lobata and Their Antiproliferative, Cell Cycle Arrest-Inducing and Anti-Invasive Properties against Human Cervical Tumor Cells
Source: Pharmaceutics. 2021 Dec 5;13(12):2088. doi: 10.3390/pharmaceutics13122088 (PMC8704432; doi:10.3390/pharmaceutics13122088)
Supplement: Supplementary file 1 [file pharmaceutics-13-02088-s001.zip]

Archive with 1 entries (1 files):
- pharmaceutics-1443748-supplementary.pdf
